# Supplementary material for: A non-diploid DNA status is linked to poor prognosis in renal cell cancer
Source: World J Urol. 2020 May 2;39(3):829–37. doi: 10.1007/s00345-020-03226-8 (PMC7969487; doi:10.1007/s00345-020-03226-8)
Supplement: Supplementary file 1 — Supplementary file1 (XLSX 9 kb) [file 345_2020_3226_MOESM1_ESM.xlsx]

## Sheet: Tabelle1
	p value
	overall survival	recurrence-free survival
ISUP	0.4464	0.1727
Thoenes	0.1981	0.0270
Fuhrman	0.6124	0.3976
UICC	0.7797	0.2251
pT	0.0541	0.1138
pN	0.6187	0.1543
pM	0.4783	0.1342
DNA ploidy status	0.4937	0.1581
